# Supplementary material for: Biological Detoxification of Aflatoxin B1 by Enterococcus faecium HB2-2
Source: Foods. 2024 Jun 15;13(12):1887. doi: 10.3390/foods13121887 (PMC11202875; doi:10.3390/foods13121887)
Supplement: Supplementary file 1 [file foods-13-01887-s001.zip]

Archive with 1 entries (1 files):
- foods-3029919-supplementary.pdf
